# Supplementary material for: Oral Collagen Peptides and Vulvovaginal Radiofrequency Therapy for Genitourinary Syndrome of Menopause: A Pilot Randomized Study
Source: J Clin Med. 2025 May 23;14(11):3656. doi: 10.3390/jcm14113656 (PMC12156920; doi:10.3390/jcm14113656)
Supplement: Supplementary file 1 [file jcm-14-03656-s001.zip]

Archive with 1 entries (1 files):
- jcm-3592965-supplementary.pdf
